# Supplementary material for: Suppression of Platelet-Derived Growth Factor Receptor-Alpha Overcomes Resistance to Trastuzumab through STAT3-Dependent IL-6 Reduction in HER2-Positive Breast Cancer Cells
Source: Biomedicines. 2023 Feb 23;11(3):675. doi: 10.3390/biomedicines11030675 (PMC10045855; doi:10.3390/biomedicines11030675)
Supplement: Supplementary file 1 [file biomedicines-11-00675-s001.zip]

Archive with 1 entries (1 files):
- biomedicines-2133892-supplementary.pdf
